# Supplementary material for: CHI3L1 as a Prognostic Biomarker and Therapeutic Target in Glioma
Source: Int J Mol Sci. 2024 Jun 28;25(13):7094. doi: 10.3390/ijms25137094 (PMC11240893; doi:10.3390/ijms25137094)
Supplement: Supplementary file 1 [file ijms-25-07094-s001.zip]

Archive with 5 entries (3 files):
- Supplementary Materials/
- Supplementary Materials/Supplementary Figure S1/
- Supplementary Materials/Supplementary Figure S1/Supplementary Figure S1.pdf
- Supplementary Materials/Supplementary Figure S1/Supplementary Figure S1.png
- Supplementary Materials/Supplementary Table S1.pdf
